# Supplementary material for: Psammaceratin A: A Cytotoxic Psammaplysin Dimer Featuring an Unprecedented (2Z,3Z)-2,3-Bis(aminomethylene)succinamide Backbone from the Red Sea Sponge Pseudoceratina arabica
Source: Mar Drugs. 2021 Jul 29;19(8):433. doi: 10.3390/md19080433 (PMC8399316; doi:10.3390/md19080433)
Supplement: Supplementary file 1 [file marinedrugs-19-00433-s001.zip]

Archive with 1 entries (1 files):
- marinedrugs-1324609-supplementary.pdf
